# Supplementary material for: Florally rich habitats reduce insect pollination and the reproductive success of isolated plants
Source: Ecol Evol. 2017 Jul 11;7(16):6507–18. doi: 10.1002/ece3.3186 (PMC5574791; doi:10.1002/ece3.3186)
Supplement: Supplementary file 1 [file ECE3-7-6507-s001.xlsx]

## Sheet: Sheet1
Florally rich habitats reduce insect pollination and the reproductive success
of isolated plants
T.M.Evans, S.Cavers, R.Ennos, A.J.Vanbergen, M.S.Heard
This information is in support of an article published in Ecology and Evolution.
Habitat	Plant species
Florally rich	Capsella bursa pastoris
	Centaurea nigra
	Cerastium fontanum
	Daucus carota
	Galium verum
	Heracleum sphondylium
	Hypochaeris radicata
	Leucanthemum vulgare
	Matricaria recutita
	Phacelia tanacetifolia
	Plantago lanceolata
	Prunella vulgaris
	Ranunculus acris
	Silene dioca
	Trifolium pratense
	Trifolium repens
	Vicia cracca
	Vicia hirsuta
	Vicia sativa
Florally poor	Geranium dissectum
	Matricaria recutita
	Prunella vulgaris
	Rhinanthus minor
	Trifolium repens
	Vicia hirsuta
