# Supplementary material for: Florally rich habitats reduce insect pollination and the reproductive success of isolated plants
Source: Ecol Evol. 2017 Jul 11;7(16):6507–18. doi: 10.1002/ece3.3186 (PMC5574791; doi:10.1002/ece3.3186)
Supplement: Supplementary file 2 [file ECE3-7-6507-s002.xlsx]

## Sheet: Sheet1
Florally rich habitats reduce insect pollination and the reproductive success of isolated plants
T.M.Evans, S.Cavers, R.Ennos, A.J.Vanbergen, M.S.Heard
This information is in support of an article published in Ecology and Evolution.
Block	Experimental array	Habitat	Survey date	Pollinator species
1	1	Florally rich	2015-06-19	Apis mellifera (Linnaeus, 1758)
			2015-06-19	Bombus pascuorum (Scopoli, 1763)
			2015-06-19	Chrysogaster hirtella (Loew, 1843)
			2015-06-19	Episyrphus balteatus (De Geer, 1776)
			2015-06-24	Bombus terrestris (Linnaeus, 1758)
			2015-06-24	Bombus terrestris (Linnaeus, 1758)
			2015-06-24	Eristalis arbustorum (Linnaeus, 1758)
			2015-06-24	Eristalis arbustorum (Linnaeus, 1758)
			2015-07-01	Halictus tumulorum (Linnaeus, 1758)
			2015-07-07	Andrena flavipes (Panzer, 1799)
			2015-07-07	Bombus pascuorum (Scopoli, 1763)
			2015-07-07	Bombus terrestris (Linnaeus, 1758)
1	2	Florally rich	2015-06-19	Bombus hypnorum (Linnaeus, 1758)
			2015-06-19	Lasioglossum puncticolle (Morawitz, 1872)
			2015-06-24	Bombus terrestris (Linnaeus, 1758)
			2015-07-01	Bombus lapidarius (Linnaeus, 1758)
			2015-07-01	Bombus pratorum (Linnaeus, 1761)
			2015-07-01	Lasioglossum malachurum (Kirby, 1802)
			2015-07-07	Nomada fabiciana (Linnaeus, 1767)
1	3	Florally poor	2015-06-19	Andrena chrysosceles (Kirby, 1802)
			2015-06-19	Andrena nigroaenea (Kirby, 1802)
			2015-06-19	Andrena nigroaenea (Kirby, 1802)
			2015-06-19	Apis mellifera (Linnaeus, 1758)
			2015-06-19	Apis mellifera (Linnaeus, 1758)
			2015-06-19	Apis mellifera (Linnaeus, 1758)
			2015-06-19	Bombus lapidarius (Linnaeus, 1758)
			2015-06-19	Bombus pratorum (Linnaeus, 1761)
			2015-06-24	Andrena cineraria (Linnaeus, 1758)
			2015-06-24	Bombus hortorum (Linnaeus, 1761)
			2015-06-24	Bombus hortorum (Linnaeus, 1761)
			2015-06-24	Cheilosia vernalis (Fallén, 1817)
			2015-06-24	Lasioglossum calceatum (Scopoli, 1763)
			2015-07-07	Andrena nigroaenea (Kirby, 1802)
			2015-07-07	Apis mellifera (Linnaeus, 1758)
			2015-07-07	Bombus terrestris (Linnaeus, 1758)
			2015-07-07	Cheilosia vernalis (Fallén, 1817)
			2015-07-07	Episyrphus balteatus (De Geer, 1776)
			2015-07-07	Episyrphus balteatus (De Geer, 1776)
			2015-07-07	Episyrphus balteatus (De Geer, 1776)
			2015-07-07	Episyrphus balteatus (De Geer, 1776)
			2015-07-07	Episyrphus balteatus (De Geer, 1776)
			2015-07-07	Episyrphus balteatus (De Geer, 1776)
			2015-07-07	Eupeodes corollae (Fabricius, 1794)
			2015-07-07	Eupeodes corollae (Fabricius, 1794)
			2015-07-07	Eupeodes corollae (Fabricius, 1794)
			2015-07-07	Eupeodes corollae (Fabricius, 1794)
			2015-07-07	Eupeodes corollae (Fabricius, 1794)
			2015-07-07	Eupeodes corollae (Fabricius, 1794)
			2015-07-07	Lasioglossum malachurum (Kirby, 1802)
			2015-07-07	Lasioglossum malachurum (Kirby, 1802)
			2015-07-07	Lasioglossum malachurum (Kirby, 1802)
			2015-07-07	Melanostoma mellinum (Linnaeus, 1758)
			2015-07-07	Syrphidae spp.
1	4	Florally poor	2015-06-19	Andrena nigroaenea (Kirby, 1802)
			2015-06-19	Apis mellifera (Linnaeus, 1758)
			2015-06-19	Apis mellifera (Linnaeus, 1758)
			2015-06-19	Apis mellifera (Linnaeus, 1758)
			2015-06-19	Apis mellifera (Linnaeus, 1758)
			2015-06-19	Bombus hortorum (Linnaeus, 1761)
			2015-06-24	Apis mellifera (Linnaeus, 1758)
			2015-06-24	Cheilosia vernalis (Fallén, 1817)
			2015-07-01	Apis mellifera (Linnaeus, 1758)
			2015-07-01	Eupeodes corollae (Fabricius, 1794)
			2015-07-01	Eupeodes corollae (Fabricius, 1794)
			2015-07-07	Andrena flavipes (Panzer, 1799)
			2015-07-07	Andrena flavipes (Panzer, 1799)
			2015-07-07	Andrena flavipes (Panzer, 1799)
			2015-07-07	Episyrphus balteatus (De Geer, 1776)
			2015-07-07	Episyrphus balteatus (De Geer, 1776)
			2015-07-07	Episyrphus balteatus (De Geer, 1776)
			2015-07-07	Eupeodes corollae (Fabricius, 1794)
			2015-07-07	Eupeodes corollae (Fabricius, 1794)
			2015-07-07	Eupeodes corollae (Fabricius, 1794)
			2015-07-07	Eupeodes corollae (Fabricius, 1794)
			2015-07-07	Eupeodes corollae (Fabricius, 1794)
			2015-07-07	Eupeodes corollae (Fabricius, 1794)
			2015-07-07	Eupeodes corollae (Fabricius, 1794)
			2015-07-07	Eupeodes corollae (Fabricius, 1794)
			2015-07-07	Lasioglossum malachurum (Kirby, 1802)
			2015-07-07	Lasioglossum malachurum (Kirby, 1802)
			2015-07-07	Lasioglossum malachurum (Kirby, 1802)
			2015-07-07	Melanostoma scalare (Fabricius, 1794)
2	1	Florally rich	2015-06-19	Apis mellifera (Linnaeus, 1758)
			2015-06-19	Cheilosia vernalis (Fallén, 1817)
			2015-06-24	Bombus lapidarius (Linnaeus, 1758)
			2015-06-24	Eristalis arbustorum (Linnaeus, 1758)
			2015-06-24	Eristalis arbustorum (Linnaeus, 1758)
			2015-07-07	Bombus hortorum (Linnaeus, 1761)
			2015-07-07	Cheilosia vernalis (Fallén, 1817)
			2015-07-07	Cheilosia vernalis (Fallén, 1817)
			2015-07-07	Eristalis tenax (Linnaeus, 1758)
			2015-07-07	Eristalis tenax (Linnaeus, 1758)
			2015-07-07	Lasioglossum malachurum (Kirby, 1802)
2	2	Florally rich	2015-06-19	Cheilosia albitarsis (Meigen, 1822)
			2015-07-07	Apis mellifera (Linnaeus, 1758)
			2015-07-07	Apis mellifera (Linnaeus, 1758)
			2015-07-07	Bombus hortorum (Linnaeus, 1761)
			2015-07-07	Bombus lapidarius (Linnaeus, 1758)
			2015-07-07	Cheilosia albitarsis (Meigen, 1822)
			2015-07-07	Cheilosia albitarsis (Meigen, 1822)
			2015-07-07	Episyrphus balteatus (De Geer, 1776)
2	3	Florally poor	2015-06-19	Andrena minutula (Kirby, 1802)
			2015-06-19	Andrena nigroaenea (Kirby, 1802)
			2015-06-19	Andrena nigroaenea (Kirby, 1802)
			2015-06-19	Lasioglossum minutissimum (Kirby, 1802)
			2015-06-19	Lasioglossum villosulum (Kirby, 1802)
			2015-06-24	Andrena nigroaenea (Kirby, 1802)
			2015-06-24	Apis mellifera (Linnaeus, 1758)
			2015-06-24	Eristalis arbustorum (Linnaeus, 1758)
			2015-06-24	Eristalis arbustorum (Linnaeus, 1758)
			2015-06-24	Eristalis arbustorum (Linnaeus, 1758)
			2015-06-24	Lasioglossum pauxillum (Schenck,1853)
			2015-06-24	Polyommatus icarus (Rottemburg, 1775)
			2015-07-01	Andrena nigroaenea (Kirby, 1802)
			2015-07-01	Apamea monoglypha (Hufnagel, 1766)
			2015-07-01	Apis mellifera (Linnaeus, 1758)
			2015-07-01	Bombus lapidarius (Linnaeus, 1758)
			2015-07-07	Apis mellifera (Linnaeus, 1758)
			2015-07-07	Apis mellifera (Linnaeus, 1758)
			2015-07-07	Episyrphus balteatus (De Geer, 1776)
			2015-07-07	Episyrphus balteatus (De Geer, 1776)
			2015-07-07	Episyrphus balteatus (De Geer, 1776)
			2015-07-07	Eristalis tenax (Linnaeus, 1758)
			2015-07-07	Lasioglossum malachurum (Kirby, 1802)
			2015-07-07	Lasioglossum malachurum (Kirby, 1802)
			2015-07-07	Rhingia campestris (Meigen, 1822)
			2015-07-07	Sphaerophoria scripta (Linnaeus, 1758)
2	4	Florally poor	2015-06-19	Andrena nigroaenea (Kirby, 1802)
			2015-06-19	Apis mellifera (Linnaeus, 1758)
			2015-06-19	Apis mellifera (Linnaeus, 1758)
			2015-06-19	Apis mellifera (Linnaeus, 1758)
			2015-06-19	Bombus slyvestris (Le Peletier, 1832)
			2015-06-24	Andrena chrysosceles (Kirby, 1802)
			2015-06-24	Bombus spp.
			2015-07-01	Agrotis exclamationis (Linnaeus, 1758)
			2015-07-01	Bombus hortorum (Linnaeus, 1761)
			2015-07-01	Sphaerophoria scripta (Linnaeus, 1758)
			2015-07-07	Bombus lapidarius (Linnaeus, 1758)
			2015-07-07	Episyrphus balteatus (De Geer, 1776)
			2015-07-07	Episyrphus balteatus (De Geer, 1776)
			2015-07-07	Episyrphus balteatus (De Geer, 1776)
			2015-07-07	Eupeodes corollae (Fabricius, 1794)
			2015-07-07	Eupeodes corollae (Fabricius, 1794)
			2015-07-07	Eupeodes corollae (Fabricius, 1794)
			2015-07-07	Eupeodes corollae (Fabricius, 1794)
3	1	Florally rich	2015-06-24	Chrysogaster hirtella (Loew, 1843)
			2015-07-01	Cheilosia vernalis (Fallén, 1817)
			2015-07-01	Cheilosia vernalis (Fallén, 1817)
			2015-07-01	Lasioglossum pauxillum (Schenck,1853)
			2015-07-07	Bombus hortorum (Linnaeus, 1761)
3	2	Florally rich	2015-06-19	Lasioglossum villosulum (Kirby, 1802)
			2015-06-19	Lasioglossum villosulum (Kirby, 1802)
			2015-06-24	Eristalis arbustorum (Linnaeus, 1758)
			2015-06-24	Lepidoptera spp.
			2015-07-07	Syrphus ribesii (Linnaeus, 1758)
3	3	Florally poor	2015-06-19	Apis mellifera (Linnaeus, 1758)
			2015-06-19	Apis mellifera (Linnaeus, 1758)
			2015-06-19	Apis mellifera (Linnaeus, 1758)
			2015-06-19	Apis mellifera (Linnaeus, 1758)
			2015-06-24	Apis mellifera (Linnaeus, 1758)
			2015-06-24	Merodon equestris (Fabricius, 1794)
			2015-07-01	Lasioglossum malachurum (Kirby, 1802)
			2015-07-07	Bombus terrestris (Linnaeus, 1758)
			2015-07-07	Cheilosia albitarsis (Meigen, 1822)
			2015-07-07	Cheilosia vernalis (Fallén, 1817)
			2015-07-07	Cheilosia vernalis (Fallén, 1817)
			2015-07-07	Cheilosia vernalis (Fallén, 1817)
			2015-07-07	Cheilosia vernalis (Fallén, 1817)
			2015-07-07	Syrphus ribesii (Linnaeus, 1758)
3	4	Florally poor	2015-07-01	Bombus lapidarius (Linnaeus, 1758)
			2015-07-01	Cheilosia albitarsis (Meigen, 1822)
			2015-07-01	Rhingia campestris (Meigen, 1822)
			2015-07-07	Syrphus ribesii (Linnaeus, 1758)
4	1	Florally rich	2015-06-19	Merodon equestris (Fabricius, 1794)
			2015-06-24	Bombus terrestris (Linnaeus, 1758)
			2015-06-24	Lepidoptera spp.
			2015-07-01	Bombus lapidarius (Linnaeus, 1758)
			2015-07-07	Bombus ruderarius (Müller, 1776)
4	2	Florally rich	2015-06-07	Lasioglossum malachurum (Kirby, 1802)
			2015-06-19	Merodon equestris (Fabricius, 1794)
			2015-06-24	Eristalis pertinax (Scopoli, 1763)
			2015-06-24	Eristalis tenax (Linnaeus, 1758)
			2015-06-24	Merodon equestris (Fabricius, 1794)
			2015-07-01	Eristalis tenax (Linnaeus, 1758)
			2015-07-01	Eristalis tenax (Linnaeus, 1758)
			2015-07-01	Eristalis tenax (Linnaeus, 1758)
4	3	Florally poor	2015-06-19	Apis mellifera (Linnaeus, 1758)
			2015-06-19	Bombus lapidarius (Linnaeus, 1758)
			2015-06-19	Bombus terrestris (Linnaeus, 1758)
			2015-06-19	Eupeodes corollae (Fabricius, 1794)
			2015-06-19	Lasioglossum calceatum (Scopoli, 1763)
			2015-07-01	Rivula sericealis (Scopoli, 1763)
			2015-07-07	Bombus hortorum (Linnaeus, 1761)
4	4	Florally poor	2015-06-19	Apis mellifera (Linnaeus, 1758)
			2015-06-19	Eristalis arbustorum (Linnaeus, 1758)
			2015-07-01	Autographa gamma (Linnaeus, 1758)
			2015-07-01	Bombus hortorum (Linnaeus, 1761)
			2015-07-01	Lasioglossum calceatum (Scopoli, 1763)
			2015-07-01	Lasioglossum malachurum (Kirby, 1802)
			2015-07-07	Episyrphus balteatus (De Geer, 1776)
			2015-07-07	Eupeodes corollae (Fabricius, 1794)
			2015-07-07	Eupeodes corollae (Fabricius, 1794)
			2015-07-07	Eupeodes corollae (Fabricius, 1794)
